# Supplementary material for: Validation of the Chemical and Biological Steps Required Implementing an Advanced Multi-Omics Approach for Assessing the Fate and Impact of Contaminants in Lagoon Sediments
Source: Metabolites. 2024 Aug 17;14(8):454. doi: 10.3390/metabo14080454 (PMC11356597; doi:10.3390/metabo14080454)
Supplement: Supplementary file 1 [file metabolites-14-00454-s001.zip]

Archive with 2 entries (2 files):
- metabolites-3050043-Figures.pdf
- metabolites-3050043-Tables.xlsx
